# Supplementary material for: “Grooving in My Body”: A Mixed-Methods Pilot Study of Vibroacoustic Therapy’s Effects on Emotion Regulation and Attention in Autistic Children
Source: Healthcare (Basel). 2025 Feb 21;13(5):465. doi: 10.3390/healthcare13050465 (PMC11898927; doi:10.3390/healthcare13050465)
Supplement: Supplementary file 1 [file healthcare-13-00465-s001.zip]

Archive with 7 entries (7 files):
- ._.DS_Store
- ._Figure S1.png
- ._Figure S2.png
- ._Figure S3.png
- ._Figure S4.png
- ._Figure S5.png
- ._Figure S6.png
